# Supplementary material for: Development and validation of Chinese college students’ future employability scale
Source: Front Psychol. 2023 Feb 23;14:1063437. doi: 10.3389/fpsyg.2023.1063437 (PMC9995856; doi:10.3389/fpsyg.2023.1063437)
Supplement: Supplementary file 3 [file Data_Sheet_2.xlsx]

## Sheet: 1
年龄	性别	学校	年级	生源地	独生	首代大学生	留守经历	父亲文化	母亲文化	父亲工作	母亲工作	就业能力1	就业能力2	就业能力3	就业能力4	就业能力5	就业能力6	就业能力7	就业能力8	就业能力9	就业能力10	就业能力11	就业能力12	就业能力13	就业能力14	就业能力15	就业能力16	就业能力17	就业能力18	就业能力19	就业能力20	就业能力21	就业能力22	就业能力23	就业能力24	就业能力25	就业能力26	就业能力27	就业能力28	就业能力29	就业能力30	就业能力31	就业能力32	就业能力33	就业能力34	就业能力35	就业能力36	就业能力37	就业能力38
21	1	1	4	2	1	1	2	3	1	3	1	4	3	3	4	3	3	4	3	4	3	3	4	4	3	4	3	3	4	3	3	3	4	3	4	3	3	3	3	4	3	3	3	3	4	3	4	3	4
22	1	3	4	2	1	1	2	2	1	1	1	3	3	3	3	3	3	4	4	4	4	3	3	4	4	4	4	4	4	4	4	3	3	3	3	3	3	3	3	3	4	3	3	4	4	3	4	5	3
23	1	4	4	2	1	1	2	3	3	1	1	5	4	4	4	5	4	4	5	5	5	4	4	4	5	5	5	5	5	5	5	5	5	5	5	5	5	5	4	5	5	5	5	5	5	5	5	5	5
28	1	3	4	2	1	1	1	2	1	2	1	4	4	5	4	5	5	4	4	5	4	5	5	4	4	5	4	5	4	4	5	3	4	4	4	4	4	5	5	4	4	4	5	5	4	4	5	4	4
22	2	3	4	2	1	1	2	1	2	1	1	4	3	3	4	4	4	4	4	4	3	4	4	4	4	3	4	4	4	4	4	4	3	3	4	3	4	4	4	3	3	4	4	4	3	3	3	3	4
24	2	4	4	2	1	1	2	1	1	1	1	4	3	3	3	3	3	3	2	4	4	4	4	4	4	4	5	5	4	4	4	4	4	3	4	3	4	4	5	4	3	4	4	4	4	4	4	4	4
22	1	3	4	1	1	1	2	3	4	2	2	2	4	3	2	3	3	4	2	5	1	2	4	3	3	3	2	5	4	3	2	2	4	3	3	3	5	4	5	3	4	2	4	2	4	3	5	3	2
22	1	3	4	1	1	1	2	3	1	2	2	4	5	4	4	5	4	5	4	4	5	5	4	4	4	5	5	4	4	5	4	4	4	5	4	5	4	4	4	5	4	5	4	5	4	4	4	5	4
23	1	3	4	1	1	1	2	4	4	4	4	5	5	5	5	5	5	5	5	5	5	5	5	5	5	5	5	5	5	5	5	5	5	5	5	5	5	5	5	5	5	5	5	5	5	5	5	5	5
23	1	3	4	1	1	1	2	3	3	2	2	4	3	4	3	4	3	2	2	3	3	3	3	3	3	3	4	4	4	3	4	3	3	3	3	2	2	4	3	3	3	3	4	3	3	3	3	3	4
24	1	3	4	1	1	1	2	4	2	3	2	4	2	4	1	4	4	2	4	3	4	4	3	5	5	5	5	5	1	5	5	5	3	5	5	5	4	5	5	4	5	5	4	5	2	5	4	4	5
25	1	1	4	1	1	1	1	4	4	3	4	3	3	4	3	4	4	3	3	4	3	4	4	4	3	4	4	4	4	3	3	4	3	4	4	4	4	4	4	4	4	4	4	4	4	4	3	4	4
27	1	1	4	1	1	1	2	5	4	3	3	4	4	4	4	4	3	3	3	3	4	3	3	3	3	4	4	4	4	4	4	3	3	3	3	3	2	4	4	3	3	3	4	3	3	4	3	3	4
21	2	4	4	1	1	1	2	4	1	1	1	5	5	3	5	5	4	5	4	5	5	5	5	3	3	3	5	5	5	4	4	4	4	4	3	5	5	3	5	4	4	5	4	3	4	4	4	4	3
21	2	3	4	1	1	1	2	4	4	4	4	5	4	5	5	4	5	5	4	4	5	4	4	4	5	5	4	4	5	5	5	4	4	4	5	5	4	5	4	5	4	5	4	4	5	4	5	4	5
22	2	3	4	1	1	1	1	3	1	2	1	4	4	4	4	4	4	4	3	4	4	4	4	4	4	4	4	4	4	4	4	4	4	4	4	4	4	4	4	4	4	4	4	4	4	4	4	4	4
22	2	4	4	1	1	1	2	3	3	3	4	4	4	4	3	4	4	4	5	5	4	4	3	3	3	3	5	5	4	4	5	4	4	4	4	4	4	5	5	4	3	3	4	3	3	4	4	5	5
22	2	4	4	1	1	1	2	2	2	2	3	4	4	4	5	4	3	3	4	4	3	4	5	3	4	4	5	5	5	5	4	4	3	3	4	5	3	4	4	3	4	4	5	4	5	4	4	5	4
23	2	4	4	1	1	1	2	2	4	3	3	5	5	5	5	5	5	5	5	5	5	5	5	5	5	5	5	5	5	5	5	5	5	5	5	5	5	5	5	5	5	5	5	5	5	5	5	5	5
23	2	4	4	1	1	1	2	2	4	3	3	5	5	5	5	5	5	5	5	5	5	5	5	5	5	5	5	5	5	5	5	5	5	5	5	5	5	5	5	5	5	5	5	5	5	5	5	5	5
23	2	3	4	1	1	1	2	3	1	2	2	5	5	5	5	5	5	5	3	2	2	5	5	2	2	5	5	5	5	5	5	2	2	2	2	3	2	5	5	2	5	5	5	5	5	5	5	5	5
23	2	1	4	1	1	1	2	3	3	2	2	4	3	4	4	4	4	4	4	4	4	5	4	4	4	4	4	4	4	4	4	4	4	4	4	4	4	4	4	3	4	5	5	5	5	5	4	5	5
23	2	3	4	1	1	1	2	3	4	3	4	3	4	3	4	4	3	4	3	3	4	3	4	3	4	3	4	4	3	4	3	4	3	3	4	3	4	3	4	3	4	3	4	3	4	3	4	3	3
26	2	3	4	1	1	1	2	4	3	4	2	3	3	3	4	4	3	3	4	3	4	3	3	4	4	4	4	4	4	4	4	3	3	2	2	2	2	4	3	2	3	3	3	3	4	4	4	4	4
20	1	3	3	2	1	1	2	2	2	1	1	5	5	4	5	5	4	5	4	4	5	4	5	4	5	5	5	4	5	4	5	5	5	5	5	4	5	5	4	4	5	3	4	3	4	5	5	5	4
21	1	4	3	2	1	1	1	2	2	1	1	2	2	3	2	4	3	3	2	3	1	4	4	3	4	4	5	4	3	4	5	5	4	5	3	5	3	4	3	3	4	2	4	2	3	4	3	3	4
20	2	3	3	2	1	1	2	3	3	2	2	4	3	3	3	3	3	3	3	3	3	4	4	4	4	3	4	4	4	4	4	4	3	3	3	3	3	3	3	3	3	3	3	3	3	3	3	3	3
20	2	4	3	2	1	1	2	4	3	4	4	2	2	2	2	2	2	2	1	2	2	3	2	2	1	1	2	2	1	2	3	4	3	3	4	4	3	4	3	2	4	2	2	3	2	3	3	2	3
20	2	3	3	2	1	1	2	4	4	3	3	3	3	3	3	3	3	3	3	3	3	3	3	3	3	3	3	3	3	3	3	3	3	3	3	3	3	3	3	2	3	3	3	3	3	3	3	3	3
20	2	4	3	2	1	1	2	2	2	2	3	5	5	5	5	5	5	5	5	5	5	5	5	5	5	5	5	5	5	5	5	5	5	5	5	5	5	5	5	5	5	5	5	5	5	5	5	5	5
22	2	4	3	2	1	1	2	3	2	1	1	3	5	4	3	3	3	4	3	3	4	3	4	3	4	3	4	3	5	4	4	2	4	3	3	4	3	3	4	2	3	3	4	3	3	4	3	4	4
23	2	4	3	2	1	1	2	3	2	1	1	4	4	4	3	4	3	3	4	4	4	3	3	3	4	4	5	4	4	4	4	3	4	4	4	5	3	4	4	3	3	4	4	3	3	4	3	4	5
20	1	4	3	1	1	1	2	4	4	5	5	5	5	5	5	5	5	5	5	5	5	5	5	5	5	5	5	5	5	5	5	5	5	5	5	5	5	5	5	5	5	5	5	5	5	5	5	5	5
20	1	3	3	1	1	1	2	2	3	1	3	4	4	4	4	3	3	5	5	5	3	4	5	5	4	3	5	5	4	5	5	5	5	5	5	5	5	5	5	4	3	4	3	5	5	5	5	5	5
20	1	1	3	1	1	1	1	4	4	2	1	5	4	5	4	5	4	5	4	5	4	4	4	5	4	5	4	5	4	5	4	4	3	4	3	4	3	4	3	4	3	4	3	5	4	5	4	5	4
20	1	3	3	1	1	1	1	4	4	4	3	5	4	5	4	4	5	4	5	4	5	4	3	4	3	4	3	4	3	4	3	5	4	5	4	5	4	5	4	5	4	4	3	5	4	5	4	5	5
21	1	1	3	1	1	1	1	1	1	1	1	4	4	4	4	4	4	4	4	4	4	4	4	4	4	4	4	4	4	4	4	5	5	5	5	5	5	5	5	5	5	5	5	5	5	5	5	5	5
21	1	1	3	1	1	1	2	4	3	4	3	4	5	3	4	5	4	4	3	5	4	5	4	4	5	5	4	3	4	5	4	5	4	3	4	5	4	4	5	5	3	5	4	4	5	3	4	5	4
21	1	3	3	1	1	1	2	3	2	2	4	4	4	4	4	4	4	4	4	4	4	4	4	4	4	4	4	4	4	4	4	4	4	4	4	4	4	4	4	4	4	4	4	4	4	4	4	4	4
21	1	3	3	1	1	1	1	4	4	3	3	4	5	4	5	3	4	5	4	5	4	4	3	5	4	5	3	5	5	4	5	4	5	5	5	3	4	5	4	4	5	4	4	5	3	4	5	4	5
22	1	2	3	1	1	1	1	3	4	1	3	4	4	4	4	4	5	2	3	4	3	3	3	5	4	4	2	4	3	4	3	3	4	3	2	4	3	4	3	4	3	3	3	4	4	3	3	4	3
19	2	2	3	1	1	1	2	4	4	2	3	4	2	4	3	4	2	4	3	4	3	4	3	4	3	2	4	3	4	5	3	3	4	2	3	3	4	3	2	4	3	4	3	4	3	4	3	4	2
20	2	4	3	1	1	1	2	2	2	3	3	4	4	4	4	4	4	3	3	4	4	3	4	4	4	4	4	4	4	4	4	4	5	5	5	5	4	5	5	5	5	4	5	5	5	4	4	4	4
20	2	4	3	1	1	1	2	4	3	5	3	5	5	5	5	5	5	5	5	5	5	5	5	5	5	5	5	5	5	5	5	5	5	5	5	5	5	5	5	5	3	5	5	5	5	5	5	5	5
20	2	4	3	1	1	1	2	2	3	2	1	3	3	3	3	3	3	3	3	3	3	3	4	3	3	3	3	4	4	3	4	3	3	3	3	3	3	4	3	3	3	3	3	3	3	3	3	4	3
20	2	1	3	1	1	1	2	3	3	1	2	3	3	4	2	3	2	4	3	2	3	3	4	2	3	4	4	4	3	3	3	2	2	2	3	3	2	3	4	2	3	3	4	3	3	2	3	4	4
20	2	4	3	1	1	1	2	4	3	5	2	4	3	4	3	3	4	3	3	4	4	3	3	3	4	4	4	4	4	4	4	4	3	4	3	4	3	3	3	3	3	3	3	3	3	2	3	3	4
20	2	3	3	1	1	1	2	4	4	2	3	3	3	2	4	4	3	4	4	3	4	3	4	3	4	4	5	5	4	4	5	4	5	4	4	5	4	5	5	4	5	4	3	5	3	5	4	4	5
20	2	4	3	1	1	1	1	3	3	3	2	4	5	4	4	5	4	4	5	4	4	4	4	5	4	4	4	5	4	5	4	4	5	4	5	4	5	4	5	4	5	4	5	4	5	5	4	5	4
20	2	2	3	1	1	1	2	4	4	4	5	4	4	5	4	4	2	4	4	3	4	4	4	3	3	4	4	4	3	4	4	4	4	4	4	5	3	4	4	3	4	4	4	3	4	4	3	5	4
20	2	4	3	1	1	1	2	3	3	3	2	3	3	3	3	3	3	3	3	3	3	3	3	3	3	3	3	3	3	3	3	3	3	3	3	3	3	3	3	3	3	3	3	3	3	3	3	3	3
21	2	4	3	1	1	1	2	4	3	2	2	3	3	3	3	3	3	3	3	3	3	3	3	3	3	3	3	3	3	3	3	3	3	3	3	3	3	3	3	3	3	3	3	3	3	3	3	3	3
21	2	4	3	1	1	1	2	3	3	2	2	4	4	3	3	3	3	3	3	3	4	4	4	4	4	3	4	4	4	4	4	4	4	4	4	4	3	4	4	4	4	4	4	4	4	4	3	4	5
21	2	3	3	1	1	1	2	4	4	4	4	3	2	3	2	3	1	2	2	4	3	2	4	4	3	2	4	5	5	5	5	2	3	3	4	4	2	4	4	2	2	4	4	4	5	3	3	4	4
22	2	3	3	1	1	1	2	2	2	3	3	5	3	4	4	4	5	4	3	4	3	4	3	4	4	3	4	4	3	4	4	4	3	4	4	4	5	4	3	4	3	4	3	4	4	5	4	3	4
19	1	2	2	2	1	1	1	2	3	2	2	3	4	3	3	4	3	3	3	2	4	3	4	3	4	4	3	3	3	3	4	4	4	3	4	4	3	4	4	2	3	4	4	4	4	4	3	3	4
29	1	4	2	2	1	1	1	2	1	1	1	4	4	5	5	5	5	5	5	5	5	5	5	5	5	5	5	5	5	5	5	5	5	5	5	5	5	5	5	5	5	5	5	5	5	5	5	5	5
20	2	3	2	2	1	1	2	2	2	1	1	4	4	4	4	4	3	2	2	2	3	2	4	4	4	4	4	4	4	4	4	2	2	2	2	3	2	4	3	1	3	4	4	4	4	3	2	3	4
21	2	4	2	2	1	1	1	2	3	3	3	4	3	3	4	3	4	4	3	4	4	3	3	4	4	3	4	3	3	4	4	4	4	3	3	2	3	2	3	3	3	4	4	3	3	4	3	4	4
21	2	4	2	2	1	1	1	2	1	2	2	4	4	4	4	4	4	4	4	4	5	4	4	4	4	4	4	4	5	4	5	3	3	4	4	4	3	5	4	3	5	4	3	3	4	4	4	5	3
21	2	4	2	2	1	1	2	3	3	2	2	4	3	2	3	4	3	3	3	4	3	3	2	3	2	3	3	2	3	4	3	3	3	2	3	3	2	3	3	2	3	4	3	4	3	4	3	3	4
19	1	1	2	1	1	1	2	3	4	3	3	2	1	2	2	2	2	1	1	1	3	3	2	4	4	2	4	1	2	2	1	1	2	4	4	4	2	3	2	3	2	2	4	4	2	2	1	3	4
19	1	4	2	1	1	1	2	2	2	2	2	4	4	4	4	4	4	4	4	4	4	4	4	4	4	4	4	4	4	4	4	4	4	4	4	4	4	4	4	4	4	4	4	4	4	4	4	4	4
19	1	2	2	1	1	1	2	3	2	1	2	5	5	5	4	4	4	4	3	4	4	4	4	4	4	4	4	4	3	4	4	3	3	3	3	4	3	4	4	3	4	4	4	4	4	3	3	3	4
19	1	3	2	1	1	1	2	1	2	2	2	1	2	2	3	3	3	2	2	2	2	2	2	2	2	2	2	4	4	4	4	1	3	3	3	3	3	3	3	3	3	1	1	1	2	2	3	3	3
20	1	1	2	1	1	1	2	4	3	4	2	3	4	2	5	5	2	5	3	5	1	2	4	5	3	4	3	4	4	2	1	2	4	5	3	4	4	4	5	4	2	5	3	4	5	4	3	3	3
20	1	1	2	1	1	1	2	3	2	2	2	4	4	4	4	4	4	4	4	4	4	4	4	4	4	4	4	4	4	4	4	4	4	4	4	4	4	4	4	4	4	4	4	4	4	4	4	4	4
21	1	3	2	1	1	1	1	1	1	1	1	3	3	3	3	4	3	4	4	3	3	3	3	3	4	3	4	5	4	5	5	5	5	5	5	5	5	5	5	5	5	5	5	5	5	5	5	5	5
21	1	1	2	1	1	1	2	3	3	2	2	4	4	4	4	3	4	3	4	3	4	4	3	4	3	4	4	3	4	3	4	4	3	4	3	4	4	3	4	3	4	4	3	4	3	4	3	4	4
21	1	4	2	1	1	1	2	2	3	3	2	4	3	3	4	4	3	3	3	4	3	4	3	4	4	4	3	4	4	3	4	3	4	4	3	4	4	4	4	4	4	3	4	4	3	4	4	4	3
21	1	1	2	1	1	1	1	3	4	3	4	4	3	4	2	3	4	3	4	2	4	4	2	4	3	3	2	4	4	3	2	4	2	3	4	3	2	3	4	3	4	4	3	4	2	3	4	3	2
22	1	2	2	1	1	1	2	4	4	4	4	4	5	4	3	4	5	4	3	4	5	4	5	4	3	4	5	4	5	4	5	5	4	3	4	4	5	4	5	4	5	5	4	3	4	5	4	3	4
22	1	1	2	1	1	1	2	1	1	1	1	4	3	4	5	4	3	4	5	4	4	4	3	5	5	4	4	3	5	4	3	4	3	4	5	4	3	4	5	5	4	4	3	4	5	4	3	5	4
19	2	4	2	1	1	1	2	3	3	2	2	3	3	1	2	2	2	2	2	3	2	2	3	3	3	2	3	3	2	3	2	2	2	2	2	3	2	3	3	1	2	3	3	2	2	2	2	3	3
19	2	4	2	1	1	1	2	3	4	3	2	4	5	3	3	4	4	4	5	4	4	4	2	2	4	3	5	5	5	5	5	4	2	2	2	2	2	4	2	2	2	4	4	4	4	4	4	4	4
19	2	1	2	1	1	1	2	3	3	2	2	4	3	4	4	3	4	4	5	4	4	5	3	3	4	4	3	4	4	3	3	4	3	4	5	4	4	3	4	4	3	4	3	4	3	3	3	4	4
19	2	1	2	1	1	1	2	2	2	2	2	4	5	4	5	4	5	3	5	5	5	3	5	5	5	5	5	5	5	5	5	5	4	5	5	5	4	5	5	2	5	5	4	5	5	4	5	5	5
21	2	3	2	1	1	1	2	3	3	1	1	5	5	5	5	5	4	3	3	4	4	4	3	3	4	4	4	5	4	4	5	4	3	4	4	4	4	5	4	3	3	5	4	3	3	4	4	5	4
18	1	4	1	2	1	1	2	2	2	1	1	5	5	5	5	5	5	5	5	5	5	5	5	5	5	5	5	5	5	5	5	5	5	5	5	5	5	5	5	5	5	5	5	5	5	5	5	5	5
18	1	4	1	2	1	1	2	3	2	3	2	5	5	5	5	5	5	5	5	5	5	5	5	5	5	5	5	5	5	5	5	5	5	5	5	5	5	5	5	5	5	5	5	5	5	5	5	5	5
18	1	4	1	2	1	1	2	4	4	3	4	4	4	4	4	4	4	4	4	4	4	4	4	4	4	4	4	4	4	4	4	4	4	4	4	4	4	4	4	4	4	4	4	4	4	4	4	4	4
18	1	3	1	2	1	1	2	4	4	1	1	5	5	5	5	5	5	4	2	4	3	3	3	5	5	3	3	5	3	4	4	3	3	3	3	3	3	5	5	5	4	5	3	3	4	3	3	4	3
18	1	4	1	2	1	1	2	1	1	1	1	3	4	3	3	4	3	3	3	3	3	3	4	4	4	4	5	5	5	4	4	3	2	3	3	4	3	5	4	2	3	4	3	3	4	3	2	5	3
18	1	4	1	2	1	1	2	2	2	1	1	3	3	3	3	3	3	3	3	4	3	3	3	3	5	5	5	5	4	4	4	3	3	3	3	5	3	5	5	4	4	5	4	4	4	4	4	5	5
18	1	4	1	2	1	1	2	2	1	2	2	5	5	5	5	5	5	5	5	5	5	5	5	5	5	5	5	5	5	5	5	5	5	5	5	5	5	5	5	5	5	5	5	5	5	5	5	5	5
18	1	4	1	2	1	1	2	3	1	2	2	4	5	5	4	4	4	5	5	5	4	4	4	3	5	4	5	5	4	4	4	4	4	4	5	4	5	4	4	4	3	4	3	4	4	4	4	4	5
18	2	4	1	2	1	1	1	3	3	2	1	5	5	5	5	5	5	5	5	5	5	5	5	5	5	5	5	5	5	5	5	5	5	4	4	4	5	4	4	4	4	4	3	4	4	4	4	4	4
19	2	4	1	2	1	1	2	1	2	1	1	5	5	4	5	5	5	5	5	5	5	5	4	4	5	4	5	5	5	5	5	4	5	5	5	5	5	5	5	5	5	4	3	4	4	4	4	4	5
20	2	3	1	2	1	1	2	4	3	3	3	3	3	4	4	4	4	3	4	3	3	3	5	2	3	3	5	5	5	3	3	4	3	4	4	3	2	3	3	2	3	3	3	3	4	4	3	4	3
10	1	4	1	1	1	1	2	3	2	1	2	4	4	3	4	4	5	4	4	4	4	4	3	3	3	3	4	3	4	3	3	3	3	3	3	3	4	4	4	4	3	4	4	4	3	3	4	3	4
18	1	4	1	1	1	1	2	5	3	2	2	3	4	5	5	5	5	5	3	5	5	5	5	5	5	5	5	5	5	5	5	5	5	5	5	5	5	5	5	5	5	5	5	5	5	5	5	5	5
18	1	4	1	1	1	1	2	2	2	2	2	5	5	5	4	5	4	4	5	4	5	5	4	5	5	5	5	5	4	4	5	3	3	3	4	5	2	5	5	3	5	4	4	4	5	5	4	5	5
18	1	4	1	1	1	1	1	3	2	2	2	5	5	4	5	4	4	4	4	4	4	4	4	4	4	4	4	4	4	4	4	4	4	4	4	4	4	4	4	4	4	5	4	5	4	4	4	5	5
18	1	4	1	1	1	1	2	2	4	2	3	4	4	4	4	4	4	4	3	3	4	4	4	3	4	4	4	4	4	4	4	1	1	1	1	3	3	4	4	4	4	4	4	4	4	4	4	4	4
18	1	4	1	1	1	1	2	2	2	3	2	5	5	2	5	5	5	5	5	3	4	4	5	5	5	5	5	5	5	5	5	5	5	5	5	5	5	5	5	5	5	5	5	5	5	5	5	5	5
18	2	4	1	1	1	1	2	3	3	1	1	5	5	5	5	5	5	5	5	5	5	5	5	5	5	5	5	5	5	5	5	5	5	5	5	5	5	5	5	5	5	5	5	5	5	5	5	5	5
18	2	4	1	1	1	1	2	4	3	2	2	5	5	5	5	5	5	5	5	5	5	5	5	5	5	5	5	5	5	5	5	5	5	5	5	5	5	5	5	5	5	5	5	5	5	5	5	5	5
18	2	4	1	1	1	1	2	3	3	3	1	4	4	5	4	4	5	2	2	1	4	3	4	3	3	3	3	5	5	5	5	4	4	4	3	5	2	5	4	1	3	5	4	2	3	3	4	5	5
18	2	4	1	1	1	1	2	3	2	3	3	4	4	4	4	4	3	4	3	4	4	4	4	3	3	4	4	4	4	4	4	3	3	4	4	4	4	4	4	3	4	3	4	3	3	3	3	4	4
20	2	3	1	1	1	1	2	4	4	2	1	4	4	4	4	4	4	4	4	4	4	4	4	4	4	4	4	4	4	4	4	4	4	4	4	4	4	4	4	4	4	4	4	4	4	4	4	4	4
20	1	4	4	2	2	1	1	3	1	1	1	3	3	4	4	4	3	3	2	4	3	3	3	4	4	4	4	5	4	3	4	4	3	3	4	4	4	5	4	2	3	5	5	4	3	4	3	4	3
21	1	3	4	2	2	1	2	3	1	1	1	4	5	4	5	5	4	3	2	3	3	2	4	4	5	3	5	5	3	4	5	4	3	4	5	5	3	5	3	4	5	4	5	5	4	5	4	4	5
22	1	2	4	2	2	1	1	2	2	2	1	5	5	5	5	5	5	5	5	5	5	5	5	5	5	5	5	5	5	5	5	5	5	5	5	5	5	5	5	5	5	5	5	5	5	5	5	5	5
22	1	4	4	2	2	1	1	2	2	1	2	4	4	3	3	4	3	3	3	4	3	3	4	3	4	4	3	3	4	3	4	3	4	4	3	4	3	4	4	3	4	3	4	4	3	3	3	4	3
22	1	4	4	2	2	1	2	2	1	2	2	3	3	3	3	4	4	4	5	4	3	4	4	2	4	5	4	5	5	5	5	5	5	5	5	5	5	5	5	5	5	3	3	3	3	3	5	3	3
22	1	4	4	2	2	1	2	1	1	1	1	5	5	4	4	5	5	5	5	5	5	4	5	5	5	5	5	5	5	5	5	4	5	5	5	5	5	5	5	5	5	5	5	5	5	5	5	5	5
23	1	3	4	2	2	1	2	2	2	1	1	4	4	4	4	4	4	5	3	4	4	4	4	4	4	3	4	4	4	3	4	4	4	3	4	3	4	3	4	3	4	3	3	4	3	3	4	4	3
21	2	3	4	2	2	1	2	2	1	1	1	5	5	5	5	5	5	5	5	5	5	5	5	5	5	5	5	5	5	5	5	5	5	5	5	5	5	5	5	5	5	5	5	5	5	5	5	5	5
21	2	3	4	2	2	1	1	2	1	2	1	3	3	4	4	5	4	2	3	3	3	4	4	4	3	4	4	5	3	3	3	2	2	2	2	3	4	4	4	3	4	4	4	4	4	4	3	3	4
21	2	3	4	2	2	1	1	2	1	1	1	4	4	3	3	4	3	3	4	3	3	3	4	4	4	3	4	4	4	4	4	3	3	3	3	3	3	4	4	3	4	3	3	3	3	3	2	4	4
21	2	4	4	2	2	1	1	3	2	2	2	4	3	4	4	4	4	4	4	4	4	4	4	3	4	4	4	4	4	4	4	3	4	4	4	4	3	4	4	3	4	4	4	4	4	4	5	5	4
22	2	3	4	2	2	1	1	3	2	2	1	4	3	3	4	4	2	4	2	4	4	4	4	5	5	5	4	3	2	3	4	3	4	4	3	5	3	4	4	4	3	5	5	3	3	2	2	1	2
23	2	4	4	2	2	1	2	2	1	1	1	3	4	2	4	3	3	2	4	4	2	2	3	4	4	4	3	3	4	2	4	4	2	4	3	4	2	4	3	3	4	3	2	4	4	3	3	4	4
24	2	4	4	2	2	1	2	1	1	1	1	3	3	3	3	3	3	3	3	3	3	3	3	3	3	3	3	3	3	3	3	3	3	3	3	3	3	3	3	3	3	3	3	3	3	3	3	3	3
24	2	3	4	2	2	1	2	2	1	2	2	4	4	4	4	4	3	4	4	3	3	4	4	4	4	4	4	4	4	4	4	4	4	4	4	4	3	4	4	3	3	4	3	4	3	4	3	4	4
22	1	3	4	1	2	1	2	2	2	1	1	3	3	3	3	3	3	4	3	3	3	3	4	3	4	4	4	3	3	4	4	3	3	4	4	3	4	3	4	4	4	3	3	4	3	3	4	4	3
21	2	4	4	1	2	1	1	2	1	2	2	4	3	3	2	4	2	2	1	3	3	2	3	2	2	3	4	2	3	2	3	2	3	3	2	3	3	4	2	2	3	4	3	4	3	3	2	4	3
22	2	2	4	1	2	1	1	4	4	3	2	4	5	5	5	5	5	5	5	5	4	4	4	4	4	4	4	3	4	5	5	4	4	5	4	4	4	4	4	3	3	3	3	4	4	3	3	5	5
22	2	3	4	1	2	1	2	4	3	5	5	5	5	5	5	5	4	4	4	4	4	5	5	5	4	5	4	5	5	5	5	5	5	5	5	5	5	4	4	5	5	5	5	5	5	5	4	4	5
22	2	3	4	1	2	1	2	2	3	3	2	4	3	3	4	4	3	2	3	4	3	4	3	4	3	3	4	5	4	3	4	4	3	4	3	4	4	3	5	4	3	4	3	4	4	3	4	5	4
24	2	2	4	1	2	1	1	3	1	2	1	5	5	4	3	3	3	3	3	4	4	4	4	4	5	5	5	5	5	5	5	3	5	5	3	5	3	4	4	3	3	4	4	4	4	4	4	4	4
20	1	3	3	2	2	1	2	4	2	3	2	4	4	4	3	4	3	3	4	4	3	4	3	4	4	4	4	4	4	4	4	4	4	4	3	4	3	3	4	3	4	3	3	4	4	4	3	4	3
21	1	3	3	2	2	1	2	3	1	1	1	4	4	3	3	3	2	2	2	2	3	3	3	3	3	3	3	3	3	3	3	2	2	2	2	2	2	2	2	2	2	3	5	5	5	5	2	2	2
21	1	4	3	2	2	1	1	1	1	1	1	3	4	4	4	4	3	3	2	3	3	3	3	2	3	3	4	3	3	3	3	3	3	3	3	3	3	3	3	2	3	4	3	3	2	3	3	3	4
20	2	4	3	2	2	1	1	3	2	2	1	5	5	5	4	4	5	4	4	4	4	3	3	4	3	4	3	3	4	4	4	3	4	3	3	4	3	4	3	3	4	3	3	3	3	3	4	4	3
20	2	3	3	2	2	1	1	2	1	2	1	4	4	4	3	4	4	4	5	5	4	4	5	5	5	5	4	5	4	5	5	5	3	3	3	3	3	3	3	4	4	4	5	4	3	5	3	4	5
20	2	4	3	2	2	1	1	2	2	1	1	3	3	3	2	2	1	1	1	1	2	2	1	1	2	3	4	5	3	2	2	1	1	1	1	1	1	1	1	1	1	2	2	3	1	2	2	2	2
20	2	4	3	2	2	1	1	2	2	2	1	2	4	2	2	2	2	2	2	2	2	2	3	2	4	2	5	3	3	3	2	3	3	2	2	4	3	4	3	3	3	2	2	3	3	2	2	4	2
20	2	3	3	2	2	1	2	2	1	1	1	4	4	4	4	4	4	4	4	4	4	3	4	4	4	4	4	5	4	4	4	4	4	4	3	4	4	4	4	4	4	5	4	4	4	4	3	4	4
20	2	3	3	2	2	1	1	1	1	1	1	5	5	4	5	5	5	5	5	5	5	4	5	5	5	5	5	5	5	5	4	4	4	4	4	5	4	5	5	4	5	5	5	5	5	5	5	5	5
20	2	3	3	2	2	1	2	2	3	2	3	4	4	3	4	5	4	4	3	4	4	4	4	4	4	4	4	4	4	3	4	4	4	4	4	4	4	4	4	3	3	4	4	4	4	4	4	4	4
20	2	1	3	2	2	1	2	3	1	2	2	4	4	4	4	4	4	4	3	4	3	3	4	4	4	4	4	4	4	4	4	3	2	2	2	3	3	4	4	3	3	3	4	3	4	4	4	3	4
20	2	4	3	2	2	1	2	1	2	1	1	3	4	3	4	4	3	4	4	4	3	4	5	4	5	5	5	5	5	5	5	3	4	4	5	4	4	5	4	5	4	4	4	4	5	5	4	5	5
20	2	4	3	2	2	1	2	1	1	1	1	3	3	2	3	3	2	2	2	2	2	2	2	3	3	3	3	4	4	4	4	2	3	3	2	4	4	4	4	3	3	4	3	2	3	3	3	4	4
20	2	3	3	2	2	1	1	3	2	2	2	5	5	5	5	5	3	4	4	3	3	3	3	4	4	3	5	5	4	3	3	3	3	3	3	3	2	4	3	3	3	4	4	4	4	5	4	4	3
20	2	3	3	2	2	1	2	3	3	1	1	4	4	4	3	3	3	3	3	3	3	3	3	4	3	4	3	3	4	3	3	2	2	4	4	3	3	3	3	2	3	3	3	4	4	4	4	3	4
20	2	3	3	2	2	1	1	2	1	1	1	4	4	4	4	4	3	3	3	3	3	3	3	3	4	4	4	4	3	4	4	3	3	3	3	4	3	4	4	3	3	3	4	4	3	3	4	3	3
20	2	4	3	2	2	1	2	3	2	3	1	3	2	4	2	5	2	5	2	3	4	2	3	5	5	5	5	3	3	4	5	2	3	2	2	3	2	4	3	2	3	1	1	3	4	4	5	5	2
21	2	3	3	2	2	1	2	2	1	1	1	3	4	4	4	5	3	4	3	4	5	5	4	5	5	5	5	5	5	5	5	3	4	5	3	5	3	4	4	2	4	5	4	5	5	5	4	5	5
21	2	4	3	2	2	1	1	2	1	1	1	4	3	4	3	4	3	4	3	3	3	3	3	2	3	3	3	4	3	4	3	3	2	3	2	3	3	3	3	3	3	3	3	2	3	2	3	3	3
21	2	4	3	2	2	1	2	2	2	2	2	4	4	4	4	4	4	4	4	4	4	4	4	4	4	4	4	4	4	4	4	5	4	4	4	4	4	4	4	4	4	3	4	4	3	4	3	5	4
21	2	4	3	2	2	1	2	2	2	1	1	4	4	3	4	4	3	3	3	3	4	4	4	4	4	4	4	4	5	4	4	3	3	3	3	4	4	5	4	3	3	5	4	4	3	3	3	4	3
21	2	3	3	2	2	1	1	3	2	2	2	3	3	3	3	3	3	3	2	3	2	3	3	3	3	3	3	4	3	3	3	3	3	3	3	3	3	3	4	2	3	3	3	3	3	3	3	3	3
22	2	4	3	2	2	1	2	1	1	1	1	2	2	2	2	2	2	2	2	2	2	2	2	2	2	2	2	2	2	2	2	2	2	2	2	2	2	2	2	2	2	2	2	2	2	2	2	2	2
22	2	4	3	2	2	1	2	1	1	1	1	1	1	1	1	1	2	3	2	2	2	2	3	3	1	1	1	3	1	1	1	1	1	3	3	2	2	1	1	1	1	2	2	2	3	3	3	4	2
22	2	4	3	2	2	1	1	3	1	2	2	4	3	4	4	4	4	3	4	4	3	3	3	4	4	4	4	4	4	4	5	2	3	4	3	4	3	4	4	3	4	4	4	3	3	4	3	4	4
22	2	3	3	2	2	1	1	2	2	2	2	4	3	4	4	3	4	4	3	4	3	4	3	4	3	4	3	4	4	3	4	4	3	4	4	3	4	4	3	4	4	4	4	3	4	4	3	4	3
19	1	2	3	1	2	1	2	3	3	2	2	4	3	3	4	5	4	3	3	4	4	4	3	5	4	3	3	4	5	4	3	4	4	3	5	4	4	3	5	4	4	4	5	4	3	4	5	4	3
21	1	4	3	1	2	1	1	2	2	2	2	5	5	5	5	5	5	5	5	5	5	5	5	5	5	5	5	5	5	5	5	5	5	5	5	5	5	5	5	5	5	5	5	5	5	5	5	5	5
21	1	1	3	1	2	1	2	3	3	5	3	4	4	5	5	4	5	5	5	5	5	5	4	4	5	4	5	5	5	5	5	5	5	5	5	5	4	4	4	5	4	5	4	5	5	5	5	5	4
21	1	4	3	1	2	1	1	3	2	1	1	3	3	4	3	3	2	3	3	3	3	3	3	3	3	3	3	3	3	3	3	3	3	3	3	3	3	3	2	4	2	3	3	3	3	3	2	3	3
21	1	4	3	1	2	1	2	1	2	1	1	2	3	4	2	4	3	5	2	4	2	4	2	3	2	2	4	3	4	3	4	4	3	3	4	4	2	5	3	2	4	4	3	4	2	3	4	2	3
22	1	4	3	1	2	1	2	1	2	2	2	4	4	4	4	4	4	4	4	4	4	4	3	3	4	3	4	5	5	5	5	4	4	5	5	5	5	4	5	4	4	4	4	5	5	4	5	4	5
22	1	1	3	1	2	1	1	2	2	3	3	3	3	3	3	3	3	3	3	3	3	3	3	3	4	4	4	4	4	4	4	4	4	3	4	3	3	3	3	2	3	4	4	4	4	4	4	4	5
22	1	1	3	1	2	1	2	2	2	2	2	4	3	5	4	3	4	3	3	4	4	4	3	4	5	3	4	3	4	3	3	4	3	4	3	5	4	3	4	4	3	4	3	4	5	4	3	4	4
20	2	4	3	1	2	1	2	3	2	2	1	3	3	3	3	3	3	3	3	3	3	3	3	4	4	4	4	3	3	3	3	3	3	3	2	3	3	3	4	3	3	3	3	3	3	2	4	3	3
20	2	3	3	1	2	1	2	2	2	2	2	5	5	4	4	5	4	5	3	3	3	4	4	4	4	4	4	4	4	4	4	3	3	3	3	3	3	3	3	3	3	1	3	3	3	3	2	5	2
20	2	3	3	1	2	1	2	3	2	3	1	4	4	4	4	5	4	4	4	4	4	4	4	5	5	5	5	5	5	5	5	4	4	4	4	5	4	5	4	3	4	5	4	4	4	4	4	5	5
20	2	4	3	1	2	1	2	3	3	3	2	4	4	4	3	3	3	3	3	3	3	3	3	4	4	4	3	3	3	3	3	3	3	3	3	3	3	3	3	3	3	4	3	3	3	3	3	3	3
20	2	4	3	1	2	1	2	3	2	4	1	2	2	2	2	2	2	1	2	1	2	2	2	2	2	1	2	2	2	1	2	1	1	1	1	1	1	1	1	1	1	2	2	2	2	2	2	2	2
21	2	3	3	1	2	1	2	2	2	1	2	3	3	3	4	4	4	4	3	4	4	4	4	3	3	4	4	4	4	4	4	4	4	4	4	4	3	3	3	4	4	4	3	4	4	4	4	4	4
21	2	3	3	1	2	1	2	4	3	3	1	4	3	4	3	4	3	4	3	4	3	4	3	4	3	4	3	4	3	4	3	4	3	4	3	4	3	4	3	4	3	4	3	4	3	4	3	4	3
21	2	2	3	1	2	1	2	4	4	4	4	4	3	4	3	4	3	4	3	4	3	4	3	4	3	4	3	4	3	4	3	4	3	4	3	4	3	4	3	4	3	4	3	4	3	4	3	4	3
21	2	1	3	1	2	1	2	3	3	2	2	3	3	4	3	4	3	3	2	3	3	3	4	4	4	3	4	5	4	4	4	3	2	3	3	4	3	4	5	3	4	3	4	3	3	4	3	4	4
21	2	3	3	1	2	1	2	3	3	2	1	4	2	4	3	4	3	4	3	4	5	4	3	4	3	4	3	4	3	4	3	4	3	4	3	4	3	4	3	4	3	4	3	4	4	4	4	4	3
21	2	3	3	1	2	1	2	3	3	5	1	3	3	4	4	3	3	3	2	4	3	3	2	5	4	3	4	5	3	3	5	3	2	2	2	3	1	5	5	3	2	4	3	3	4	2	2	2	4
19	1	3	2	2	2	1	1	3	2	2	2	4	4	3	4	4	4	4	4	4	4	3	4	4	4	4	4	4	4	4	4	4	4	4	4	4	4	4	4	4	4	4	4	4	3	4	4	4	5
19	1	3	2	2	2	1	2	1	2	1	1	4	4	4	4	4	4	4	4	4	4	4	4	4	4	4	4	4	4	4	4	3	3	3	3	4	3	4	4	3	4	4	4	4	4	4	4	4	4
20	1	4	2	2	2	1	2	2	2	1	1	3	2	2	2	2	2	2	2	2	2	2	2	2	2	2	2	2	2	5	2	2	2	2	2	2	4	5	2	2	2	2	2	2	2	2	2	2	2
20	1	4	2	2	2	1	2	1	1	1	1	5	5	5	5	3	3	3	3	3	3	5	5	5	5	5	5	5	5	5	5	5	5	5	5	5	5	5	5	5	5	5	5	5	5	5	5	5	5
20	1	3	2	2	2	1	2	2	2	2	1	3	3	3	3	3	3	3	3	3	3	3	3	3	3	3	3	3	3	3	3	3	3	3	3	3	3	3	3	3	3	3	3	3	3	3	3	4	3
20	1	4	2	2	2	1	2	2	2	2	2	4	4	4	5	5	4	4	4	5	4	4	4	5	4	4	5	4	4	4	5	4	4	4	4	4	4	5	5	4	4	4	4	5	4	5	4	4	4
20	1	3	2	2	2	1	2	1	1	1	1	2	2	2	2	2	3	4	3	3	3	2	4	3	2	2	5	3	3	2	4	2	2	3	3	4	3	3	2	2	3	5	4	4	2	3	2	4	3
18	2	4	2	2	2	1	2	3	2	2	2	5	5	5	5	5	5	5	5	5	4	5	4	4	5	5	4	5	4	4	4	5	5	4	4	5	4	4	5	4	5	5	5	5	4	4	5	4	4
18	2	4	2	2	2	1	2	1	1	1	1	4	3	4	4	2	2	2	3	4	3	3	3	2	3	3	4	4	4	4	3	2	3	3	3	3	2	2	2	2	2	2	3	3	3	3	3	3	3
19	2	4	2	2	2	1	2	2	1	1	1	5	5	5	5	5	5	5	5	5	5	5	5	5	5	5	5	5	5	5	5	5	5	5	5	5	5	5	5	5	5	5	5	5	5	5	5	5	5
19	2	4	2	2	2	1	2	2	2	2	1	5	5	4	4	4	4	4	3	4	4	5	5	5	5	4	5	5	4	5	3	4	4	4	3	5	2	5	5	3	3	4	4	4	4	4	2	4	5
19	2	4	2	2	2	1	1	3	3	2	2	3	3	3	3	4	3	3	3	3	3	3	3	3	4	4	5	5	4	3	4	3	2	2	2	3	2	3	3	3	3	3	3	3	3	4	3	4	4
19	2	4	2	2	2	1	2	3	2	3	1	5	5	5	5	5	5	5	5	5	5	5	5	5	5	5	5	5	5	5	5	5	5	5	5	5	5	5	5	5	5	5	5	5	5	5	5	5	5
19	2	3	2	2	2	1	2	2	2	3	1	4	4	3	4	4	3	3	4	4	3	3	4	4	3	4	5	4	4	3	3	4	5	4	4	3	4	5	3	2	3	4	3	4	4	4	5	5	5
19	2	3	2	2	2	1	1	1	1	1	1	3	3	3	3	3	3	3	3	3	3	3	3	3	3	3	3	3	3	3	3	3	3	3	3	3	3	3	3	3	3	3	3	3	3	3	3	4	3
19	2	4	2	2	2	1	1	2	1	1	1	4	3	4	5	5	4	3	4	2	3	3	4	5	5	4	5	4	3	4	5	4	3	4	5	5	3	4	4	2	3	5	4	4	5	4	5	5	5
19	2	4	2	2	2	1	1	2	2	1	1	3	3	3	3	3	3	2	2	2	3	3	2	3	3	2	3	4	3	3	3	2	2	2	2	2	2	2	2	2	2	4	4	3	3	3	3	3	3
19	2	4	2	2	2	1	2	3	3	2	1	4	3	4	3	4	3	3	4	5	4	3	3	5	4	5	3	4	4	3	5	4	4	5	3	5	4	5	3	4	5	4	4	5	5	5	4	5	4
19	2	4	2	2	2	1	2	2	2	1	1	4	4	4	4	4	4	4	4	5	4	4	4	5	5	4	4	4	4	4	4	2	2	2	2	4	4	4	4	4	4	4	4	4	4	4	4	4	4
20	2	4	2	2	2	1	2	1	1	1	1	4	4	4	3	4	3	4	4	4	5	5	4	4	4	4	4	4	4	4	4	4	4	4	4	4	3	4	4	3	4	4	4	3	4	4	3	4	4
20	2	4	2	2	2	1	2	1	1	1	1	3	3	3	3	4	4	4	4	4	4	3	3	3	3	3	3	3	3	3	3	3	3	3	3	3	3	3	3	3	3	3	3	4	3	4	3	4	3
20	2	4	2	2	2	1	2	2	1	1	1	4	4	3	4	3	2	4	3	3	4	2	3	4	3	3	4	3	3	3	4	2	3	4	3	3	3	4	3	2	4	3	3	4	3	3	4	3	3
20	2	4	2	2	2	1	1	3	1	2	4	3	5	3	5	3	5	3	5	3	5	3	5	3	5	3	5	3	5	3	5	3	5	3	5	3	5	3	5	3	5	3	5	3	5	3	5	3	5
20	2	4	2	2	2	1	1	2	2	2	1	4	4	4	4	5	2	2	3	4	5	5	4	5	5	5	5	5	5	5	5	4	4	5	5	5	4	5	5	4	3	5	3	3	4	2	4	5	5
21	2	2	2	2	2	1	2	1	1	1	1	4	4	4	4	4	4	4	4	4	4	4	4	4	4	4	4	4	4	4	4	4	4	4	4	4	4	4	4	4	4	4	4	4	4	4	4	4	4
21	2	4	2	2	2	1	2	2	2	1	1	4	4	4	4	4	4	5	3	4	5	4	4	5	5	4	5	3	4	3	4	5	4	4	5	5	4	4	4	5	4	3	4	4	4	3	3	4	5
19	1	3	2	1	2	1	2	3	2	2	2	4	4	4	4	4	4	5	4	4	4	4	4	4	4	3	4	4	4	4	4	3	3	3	3	4	3	3	3	2	4	3	4	4	3	4	4	4	5
20	1	4	2	1	2	1	1	3	3	1	2	5	5	5	5	5	5	5	5	5	5	5	5	5	5	5	5	5	5	5	5	5	5	5	5	5	5	5	5	5	5	5	5	5	5	5	5	5	5
21	1	3	2	1	2	1	2	3	2	4	1	4	3	4	3	4	3	4	3	3	4	3	4	3	2	3	4	3	3	4	3	4	3	3	3	3	4	4	3	4	3	2	3	3	3	4	3	3	4
18	2	3	2	1	2	1	2	2	2	1	1	3	3	3	3	3	3	3	3	3	3	3	3	4	4	3	4	5	4	3	3	3	3	3	3	3	3	5	3	3	4	4	3	3	3	3	3	3	3
19	2	2	2	1	2	1	2	1	1	1	1	3	3	2	1	3	2	1	2	2	2	1	2	3	3	2	4	4	3	3	3	1	1	1	1	3	2	4	4	2	2	2	2	3	2	2	2	4	3
19	2	4	2	1	2	1	1	1	2	1	1	3	3	4	4	4	4	4	3	4	4	4	4	4	4	4	4	4	4	4	4	3	4	3	3	3	3	4	4	2	4	4	4	4	4	4	4	4	4
20	2	3	2	1	2	1	2	3	3	2	2	4	4	5	4	5	3	4	4	4	5	4	4	4	4	5	5	5	5	5	5	4	4	5	4	5	4	5	5	4	4	4	4	5	4	4	4	4	4
20	2	3	2	1	2	1	2	3	3	2	3	4	4	4	4	4	4	4	4	4	4	4	4	4	4	4	4	4	4	4	4	4	4	4	4	4	4	4	4	4	4	4	4	4	4	4	4	4	4
20	2	3	2	1	2	1	2	1	1	2	2	3	3	2	2	3	3	3	3	3	3	3	3	2	3	3	3	4	2	3	4	3	3	2	3	2	2	3	3	2	2	4	3	3	3	3	2	3	3
20	2	3	2	1	2	1	2	2	2	2	2	4	4	4	3	4	3	3	3	4	3	4	4	4	4	4	5	5	5	5	5	4	4	4	4	5	3	4	4	4	4	3	3	3	2	3	3	4	4
20	2	4	2	1	2	1	1	3	3	3	3	2	2	2	2	2	2	2	2	2	2	1	1	1	1	1	1	1	1	1	1	1	1	1	1	1	1	1	1	1	1	1	1	1	1	1	1	1	1
20	2	3	2	1	2	1	2	2	2	2	2	4	4	3	4	3	2	4	3	4	3	4	3	4	5	3	4	5	3	4	4	4	3	4	5	3	4	5	3	4	3	3	4	2	3	4	3	4	5
21	2	4	2	1	2	1	1	4	3	2	2	4	5	4	4	4	5	5	2	5	5	5	5	5	4	5	5	5	5	5	5	5	5	5	5	5	4	5	5	5	5	5	5	5	5	5	5	5	5
22	2	3	2	1	2	1	2	2	2	2	2	2	3	4	4	2	3	3	2	5	3	3	4	2	3	4	4	3	2	4	4	2	4	3	4	2	3	3	4	3	4	2	4	3	3	4	2	3	3
17	1	4	1	2	2	1	2	2	2	1	2	4	4	4	5	5	5	5	5	5	5	5	5	5	5	5	5	5	5	5	5	5	5	5	5	5	5	5	5	5	5	5	5	5	5	5	5	5	5
17	1	4	1	2	2	1	2	2	1	2	1	3	5	2	3	3	5	3	3	3	3	3	5	5	3	2	4	4	4	4	3	3	3	3	3	4	2	4	3	4	4	3	2	2	2	2	2	2	4
17	1	4	1	2	2	1	2	2	2	2	2	5	5	5	5	5	5	5	5	5	5	5	5	5	5	5	5	5	5	5	5	5	5	5	5	5	5	5	5	5	5	3	4	5	4	5	5	5	5
17	1	4	1	2	2	1	2	2	2	1	1	4	5	4	5	5	5	5	5	5	4	5	5	5	5	5	5	5	5	4	5	5	5	4	5	5	4	5	4	5	5	5	5	5	5	4	4	5	5
18	1	4	1	2	2	1	2	3	2	1	1	5	5	5	5	5	5	5	5	5	5	5	5	5	5	5	5	5	5	5	5	5	5	5	5	5	5	5	5	5	5	5	5	5	5	5	5	5	5
18	1	4	1	2	2	1	2	2	2	2	2	4	4	3	5	5	4	4	3	3	3	3	3	4	4	3	4	4	4	4	4	5	3	3	3	4	4	4	4	4	4	5	4	4	4	4	3	3	4
18	1	4	1	2	2	1	2	3	2	3	3	5	5	5	5	5	5	5	5	5	5	5	5	5	5	5	5	5	5	5	5	4	5	5	5	5	5	5	5	5	5	5	5	5	5	5	5	5	5
18	1	4	1	2	2	1	2	1	1	2	2	1	1	1	2	4	2	3	1	2	3	2	4	3	4	4	5	5	4	3	4	4	5	4	4	4	4	4	4	4	3	3	3	4	2	3	1	4	3
18	1	4	1	2	2	1	2	2	1	1	1	2	2	2	2	4	2	3	2	3	3	5	5	5	5	5	5	5	5	5	5	3	3	3	3	3	4	5	5	4	4	4	4	3	4	3	3	5	5
19	1	3	1	2	2	1	2	2	2	2	1	4	4	4	5	5	5	5	5	5	5	5	5	5	5	5	5	5	4	5	5	5	4	5	5	5	5	5	5	4	5	4	4	5	5	4	5	4	4
19	1	4	1	2	2	1	2	2	2	1	1	5	5	5	5	5	5	5	5	5	5	5	5	5	5	5	5	5	5	5	5	5	5	5	5	5	5	5	5	5	5	5	5	5	5	5	5	5	5
19	1	4	1	2	2	1	2	2	1	1	1	4	4	3	3	3	3	3	3	3	3	3	3	3	3	3	4	4	3	3	4	3	3	3	3	3	3	4	4	3	3	3	4	4	3	3	2	3	4
20	1	4	1	2	2	1	1	3	2	2	2	5	5	5	5	5	5	5	5	5	5	5	5	5	5	5	5	5	5	5	5	5	4	3	3	3	4	5	5	3	3	4	4	4	5	4	4	5	4
20	1	3	1	2	2	1	2	2	2	2	1	3	3	4	4	4	5	5	5	3	3	4	4	3	3	4	5	3	4	3	4	3	4	4	2	4	4	2	4	4	2	3	3	4	4	2	3	4	4
17	2	4	1	2	2	1	1	2	2	2	1	5	5	5	5	5	5	5	5	5	5	5	5	5	5	5	5	5	5	5	5	5	5	5	5	5	5	5	5	5	5	5	5	5	5	5	5	5	5
17	2	4	1	2	2	1	2	2	2	1	1	5	5	5	4	5	5	5	5	5	5	5	5	5	5	5	5	5	5	5	5	5	5	5	5	5	5	5	5	5	5	5	5	5	5	5	5	5	5
18	2	4	1	2	2	1	2	2	2	2	1	5	5	5	5	5	5	5	5	5	5	5	5	5	5	5	5	5	5	5	5	5	5	5	5	5	5	5	5	5	5	5	5	5	5	5	5	5	5
18	2	4	1	2	2	1	2	1	1	1	1	3	3	3	3	3	3	4	3	4	3	3	4	5	4	4	4	4	4	4	5	3	4	4	3	4	3	3	4	4	4	3	3	4	3	3	3	4	3
18	2	4	1	2	2	1	2	2	3	2	2	5	5	5	5	5	5	5	5	5	5	5	5	5	5	5	5	5	5	5	5	5	5	5	5	5	5	5	5	5	5	5	5	5	5	5	5	5	5
18	2	4	1	2	2	1	2	2	2	2	1	5	5	5	5	5	5	5	5	5	5	5	5	5	5	5	5	5	5	5	5	5	5	5	5	5	5	5	5	5	5	5	5	5	5	5	5	5	5
18	2	4	1	2	2	1	2	2	4	1	3	5	5	5	5	5	5	5	4	4	4	5	5	5	5	5	5	5	5	5	5	5	5	5	5	5	5	5	5	5	5	5	5	5	5	5	5	5	5
18	2	4	1	2	2	1	2	3	2	1	2	5	5	4	4	4	3	4	5	5	5	4	4	5	4	3	4	4	4	4	5	4	4	4	4	4	3	4	4	4	3	4	4	4	3	4	4	4	4
18	2	4	1	2	2	1	2	1	2	2	2	5	5	3	4	5	4	4	4	4	5	5	5	4	4	5	5	5	5	5	5	5	4	4	5	5	4	5	4	5	5	4	5	5	3	5	5	4	5
18	2	4	1	2	2	1	2	2	1	1	1	3	3	3	3	3	3	3	3	3	3	3	3	3	3	3	3	4	3	3	4	3	3	3	3	3	3	3	3	2	3	3	3	3	3	3	3	3	3
18	2	4	1	2	2	1	2	3	3	2	3	5	5	5	5	5	5	5	5	3	5	5	2	2	5	4	5	5	5	5	5	5	5	5	4	5	3	5	5	1	5	5	4	4	5	3	3	3	5
18	2	4	1	2	2	1	2	2	2	2	1	5	5	4	5	5	5	4	4	4	4	5	3	4	4	4	5	5	5	4	5	4	4	3	4	5	4	4	4	3	3	4	3	3	4	4	3	3	4
18	2	4	1	2	2	1	2	2	2	2	1	3	3	3	3	5	4	4	3	4	3	4	4	4	4	4	4	4	3	3	4	3	3	3	3	3	3	4	3	3	3	3	3	3	3	3	3	3	3
18	2	4	1	2	2	1	2	2	1	1	1	5	5	5	5	5	5	5	5	5	5	5	5	5	5	5	5	5	5	5	5	5	5	5	5	5	5	5	5	5	5	5	5	5	5	5	5	5	5
18	2	4	1	2	2	1	2	2	1	1	1	3	2	2	3	3	2	3	2	3	2	2	4	4	4	3	4	5	4	4	4	3	2	3	3	3	3	4	4	3	4	4	3	4	4	4	4	5	4
18	2	4	1	2	2	1	2	3	1	1	1	5	5	5	5	5	5	5	5	5	5	5	5	5	5	5	5	5	5	5	5	5	5	5	5	5	4	4	4	3	4	4	4	4	4	4	4	4	4
18	2	4	1	2	2	1	1	4	2	3	2	3	3	3	3	3	3	3	3	3	3	3	3	3	3	3	3	3	3	3	3	3	3	3	3	3	3	3	3	2	3	3	3	3	3	3	3	3	3
18	2	4	1	2	2	1	2	2	1	1	1	5	5	5	5	5	4	4	4	5	4	5	5	5	5	5	5	5	5	5	5	5	5	5	5	5	5	5	5	4	5	5	4	4	4	4	5	5	5
18	2	4	1	2	2	1	2	2	4	1	1	4	4	3	2	3	2	2	3	3	2	2	2	3	3	2	3	2	3	3	2	3	2	3	3	3	3	3	3	3	3	3	3	2	3	2	3	2	2
18	2	4	1	2	2	1	1	2	1	3	1	2	2	3	2	3	2	3	2	4	3	3	3	3	3	2	4	4	4	4	4	2	3	3	3	2	2	2	3	4	3	3	3	4	4	3	2	4	4
18	2	4	1	2	2	1	2	1	1	1	1	4	5	4	5	4	4	4	4	5	4	4	4	3	4	3	4	4	4	4	4	3	3	3	3	4	3	4	4	3	3	4	4	4	4	4	4	4	5
18	2	4	1	2	2	1	2	4	3	3	3	3	3	3	3	3	2	2	2	3	3	3	4	4	4	3	4	5	5	3	3	3	3	3	3	4	3	4	3	3	3	3	3	3	3	3	3	3	3
19	2	4	1	2	2	1	2	2	1	2	2	5	5	5	5	5	5	5	5	5	5	5	5	5	5	5	5	5	5	5	5	5	5	5	5	5	5	5	5	5	5	5	5	5	5	5	5	5	5
19	2	4	1	2	2	1	2	3	1	1	1	5	5	4	5	4	4	4	4	4	4	4	4	4	4	4	4	4	4	4	4	4	4	4	4	4	4	4	4	4	4	4	4	4	4	4	4	4	4
19	2	4	1	2	2	1	2	1	1	1	1	4	4	5	5	4	4	3	4	4	3	4	4	4	4	4	4	4	4	4	4	3	3	4	4	4	3	4	4	4	4	3	3	3	4	3	3	4	3
19	2	4	1	2	2	1	2	2	2	2	1	4	4	4	4	4	4	4	4	4	4	4	4	4	4	4	5	5	5	5	5	4	4	4	4	4	4	4	4	4	4	4	4	4	4	4	4	4	4
19	2	4	1	2	2	1	1	2	1	1	1	4	4	4	4	4	4	4	4	4	4	4	4	4	4	4	4	4	4	4	4	4	4	4	4	4	4	4	4	4	4	4	4	4	4	4	4	4	4
19	2	4	1	2	2	1	2	2	2	1	1	5	5	5	5	5	5	5	5	5	5	5	5	5	5	5	5	5	5	5	5	5	5	5	5	5	5	5	5	5	5	5	5	5	5	5	5	5	5
19	2	4	1	2	2	1	2	2	1	2	1	5	5	5	5	5	5	3	3	3	3	3	3	3	3	4	4	5	5	5	5	5	4	3	4	5	5	4	5	4	5	5	5	5	5	5	5	4	5
19	2	4	1	2	2	1	2	2	2	2	2	3	3	3	3	3	3	3	2	2	3	3	3	3	3	3	4	4	4	3	3	3	3	2	4	4	4	4	4	3	4	3	3	3	4	3	3	3	4
19	2	4	1	2	2	1	1	2	2	1	1	5	5	5	5	5	5	5	5	5	5	5	5	5	5	5	5	5	5	5	5	5	3	3	4	5	5	5	5	3	5	5	5	5	5	5	5	5	5
20	2	4	1	2	2	1	1	2	2	1	2	3	4	2	4	4	3	5	3	4	5	4	3	5	4	3	4	3	5	3	5	4	3	5	3	4	5	3	4	4	5	4	5	4	5	3	5	2	4
20	2	4	1	2	2	1	2	4	4	3	2	4	4	3	2	2	2	2	3	2	3	3	3	3	2	4	2	2	2	4	3	3	2	4	2	3	1	2	3	2	3	3	4	2	3	2	4	2	3
18	1	4	1	1	2	1	2	2	3	2	2	4	4	4	4	4	4	4	3	4	4	4	3	5	5	4	5	5	4	4	5	3	3	4	3	4	3	5	5	3	3	4	3	3	4	3	3	5	5
19	1	4	1	1	2	1	2	2	3	1	2	1	1	2	2	3	3	2	2	2	2	2	3	3	2	2	3	4	4	2	3	3	3	3	3	3	2	4	3	4	3	3	2	2	2	2	2	4	3
18	2	4	1	1	2	1	2	3	3	1	1	5	5	5	5	5	5	5	5	5	5	5	5	5	5	5	5	5	5	5	5	5	5	5	5	5	5	5	5	5	5	5	5	5	5	5	5	5	5
18	2	4	1	1	2	1	2	3	2	5	1	5	5	5	5	5	5	4	5	5	4	4	3	5	5	5	5	5	5	5	5	4	3	3	4	4	3	4	4	3	3	4	4	4	4	5	5	5	4
18	2	4	1	1	2	1	2	4	4	4	2	5	5	5	5	5	5	5	5	5	5	5	5	5	5	5	5	5	5	5	5	5	5	5	5	5	5	5	5	5	5	5	5	5	5	5	5	5	5
18	2	4	1	1	2	1	1	2	2	2	2	4	4	5	4	4	5	4	5	5	5	4	5	3	3	4	5	4	3	3	3	4	4	4	5	4	4	5	4	3	4	3	4	4	4	4	3	4	4
19	2	4	1	1	2	1	2	3	2	1	1	4	4	4	4	4	4	4	4	4	4	4	4	4	4	4	4	4	4	4	4	4	4	4	4	4	4	4	4	4	4	4	4	4	4	4	4	4	4
20	2	3	1	1	2	1	2	2	1	1	1	5	5	5	5	5	3	5	4	5	4	4	5	2	5	4	4	4	5	5	5	4	3	3	5	5	4	4	5	3	4	4	4	4	2	2	4	5	5
21	1	3	4	1	1	2	2	5	3	5	4	5	5	4	4	5	3	3	4	5	4	4	4	5	5	3	5	5	5	5	5	4	4	5	4	3	2	4	5	1	4	4	4	2	2	2	2	2	2
22	2	3	4	1	1	2	2	4	4	3	3	4	3	2	3	4	3	3	4	4	3	3	4	4	5	4	5	4	4	4	5	4	4	5	4	5	3	4	4	3	4	4	5	4	5	4	3	4	4
22	2	4	4	1	1	2	2	1	2	3	1	4	4	4	4	4	4	4	4	4	4	4	4	4	4	4	4	4	4	4	4	4	4	4	4	4	4	4	4	4	4	4	4	4	4	4	4	4	4
20	1	4	3	2	1	2	2	3	2	3	2	4	4	4	4	4	4	4	3	3	4	4	3	3	3	4	4	4	4	3	4	4	3	4	4	3	4	3	4	3	4	4	3	4	3	4	3	4	4
20	1	3	3	1	1	2	2	4	4	3	3	4	4	3	3	4	3	3	3	3	3	3	3	4	4	4	4	4	3	3	4	3	3	3	3	4	3	4	3	3	3	4	3	4	4	3	3	4	4
21	1	3	3	1	1	2	2	4	3	3	4	4	4	4	4	4	4	4	4	4	4	5	4	4	5	5	5	4	5	5	5	5	5	4	5	4	4	4	3	5	4	5	4	5	5	4	4	3	3
21	1	4	3	1	1	2	2	4	1	2	1	4	4	4	4	4	2	3	4	3	3	3	3	4	4	4	4	4	4	3	3	3	3	3	3	4	3	4	4	4	3	4	2	3	3	3	3	4	3
23	1	1	3	1	1	2	2	4	4	2	4	4	4	4	4	5	5	4	5	5	4	4	5	5	5	5	5	5	5	5	4	4	4	4	5	4	4	5	4	4	4	4	5	4	4	5	5	5	4
19	2	4	3	1	1	2	2	4	2	3	1	5	5	3	5	5	5	5	3	4	3	3	4	5	5	4	5	5	4	3	5	4	3	4	3	4	3	4	3	4	4	4	4	3	4	4	4	4	4
20	2	3	3	1	1	2	2	4	2	5	4	3	3	4	4	5	4	4	4	4	5	4	4	5	5	5	5	5	4	4	5	3	3	3	3	4	4	5	5	3	4	5	4	5	5	4	4	4	3
20	2	4	3	1	1	2	2	3	2	2	1	2	3	2	2	2	1	3	3	2	3	3	3	5	3	2	5	3	2	2	3	4	4	3	4	5	2	4	3	4	2	4	3	3	2	3	5	3	4
20	2	3	3	1	1	2	2	3	4	1	3	4	3	3	3	4	3	3	2	3	3	3	3	4	4	3	5	5	4	3	4	3	3	3	3	3	3	4	4	3	3	4	4	3	3	3	3	4	3
20	2	3	3	1	1	2	2	4	3	3	2	4	4	4	5	4	4	5	4	5	4	4	4	5	5	4	5	5	4	5	5	4	4	3	4	5	5	4	5	5	4	5	4	4	5	4	4	5	4
20	2	1	3	1	1	2	2	4	2	2	3	3	2	3	2	3	2	3	2	3	2	3	2	3	2	3	2	3	2	3	2	3	2	3	2	3	2	3	2	3	2	3	2	3	2	3	2	3	2
21	2	4	3	1	1	2	2	3	3	3	2	3	4	4	4	3	4	4	3	4	3	3	4	4	4	4	4	4	4	4	4	4	3	3	3	3	4	4	4	3	4	4	4	3	4	3	3	4	3
21	2	4	3	1	1	2	2	4	3	3	2	4	4	4	5	3	4	4	3	4	5	4	3	3	3	3	5	5	3	4	4	4	3	4	3	4	3	4	3	4	3	4	5	4	4	3	4	4	4
22	2	4	3	1	1	2	2	4	4	3	1	4	5	4	4	5	4	5	4	5	4	4	3	5	4	3	4	5	4	5	4	4	5	4	5	5	4	5	5	3	4	4	5	4	4	5	3	4	5
19	1	4	2	1	1	2	2	4	3	3	3	4	4	4	4	4	4	4	4	5	5	4	4	5	4	5	5	4	4	5	5	4	4	4	4	4	4	4	4	4	4	5	5	5	4	4	4	4	4
20	1	4	2	1	1	2	1	3	2	1	1	3	4	3	3	3	3	4	4	4	4	4	3	3	4	4	4	4	4	4	4	4	4	4	4	4	4	4	4	5	4	4	4	5	5	4	4	4	5
20	1	1	2	1	1	2	2	3	2	2	2	4	4	3	3	4	4	2	3	4	4	4	4	4	3	4	4	3	4	4	4	4	4	4	4	4	4	4	3	4	4	4	3	3	4	3	4	4	4
19	2	3	2	1	1	2	2	4	3	3	2	3	4	3	4	3	5	4	3	4	3	4	3	4	3	4	5	4	4	2	4	5	4	4	5	4	3	4	4	5	3	3	4	4	3	3	4	4	2
19	2	4	2	1	1	2	2	2	2	1	2	4	4	4	4	4	4	4	1	4	4	3	3	3	3	3	3	3	3	3	3	3	3	3	3	3	3	3	3	3	3	3	3	3	3	3	3	3	3
20	2	3	2	1	1	2	2	4	4	4	4	4	3	5	3	4	3	3	4	3	4	3	4	3	4	3	4	3	5	4	4	3	4	4	3	4	4	3	4	3	5	3	2	3	4	3	2	3	2
20	2	4	2	1	1	2	2	3	3	3	3	3	3	3	3	3	3	3	3	3	3	3	3	3	3	3	3	3	3	3	3	3	3	3	3	3	3	3	3	3	3	3	3	3	3	3	3	3	3
18	1	4	1	1	1	2	1	4	4	3	3	4	4	4	4	4	4	4	4	4	4	4	4	4	4	4	4	4	4	4	4	4	4	4	4	4	4	4	4	4	4	4	4	4	4	4	4	4	4
18	2	4	1	1	1	2	2	3	4	2	2	3	3	3	3	3	3	3	3	3	3	3	3	3	3	3	3	3	3	3	3	3	3	3	3	3	3	3	3	3	3	3	3	3	3	3	3	3	3
18	2	4	1	1	1	2	1	3	3	2	2	3	4	3	4	4	4	4	4	4	4	4	4	4	4	4	4	4	4	4	4	4	4	4	4	4	4	4	4	4	4	4	4	4	4	4	4	4	4
18	2	4	1	1	1	2	2	3	4	5	3	5	5	5	5	5	5	5	5	5	5	5	5	5	5	5	5	5	5	5	5	5	5	5	5	5	5	5	5	5	5	5	5	5	5	5	5	5	5
18	2	4	1	1	1	2	2	3	3	2	2	3	3	3	4	3	4	3	2	3	3	3	2	3	4	3	3	3	4	3	4	4	4	3	4	4	4	5	5	4	4	4	4	4	4	4	4	3	4
18	2	4	1	1	1	2	2	4	3	4	2	5	5	4	4	5	5	4	5	4	5	4	3	3	4	3	5	5	3	4	5	4	5	5	5	5	4	5	5	3	3	5	4	5	5	5	4	4	5
19	2	4	1	1	1	2	2	2	2	2	3	5	5	5	5	3	5	4	3	5	5	5	5	5	5	5	5	5	5	5	5	5	5	5	5	5	4	5	5	5	5	5	5	3	5	5	4	5	4
23	1	4	4	2	2	2	1	2	2	1	1	3	3	3	3	3	3	3	3	3	3	3	3	3	3	3	3	3	3	3	3	4	4	3	3	4	3	3	3	3	3	3	3	3	3	3	3	3	3
21	2	4	4	2	2	2	1	2	1	1	1	4	4	4	3	3	3	3	4	4	4	4	4	2	4	4	4	4	4	4	4	4	4	4	4	2	4	4	4	4	4	4	4	4	3	3	4	4	4
21	2	4	4	2	2	2	2	2	2	1	1	4	3	4	3	3	3	4	5	3	4	4	3	4	3	3	4	4	3	3	4	5	4	3	4	3	3	4	4	3	3	4	3	3	4	5	4	4	3
22	2	3	4	2	2	2	2	2	2	2	2	4	4	4	4	4	4	3	3	4	4	5	4	4	5	3	5	3	5	4	4	4	4	4	3	3	3	3	3	3	3	5	5	5	5	5	5	5	5
24	2	4	4	2	2	2	2	2	1	2	2	3	3	3	3	3	3	3	3	3	3	4	4	4	4	4	4	4	4	4	4	3	4	3	4	3	4	3	4	3	4	3	3	3	3	3	3	3	3
22	1	3	4	1	2	2	2	3	3	2	2	3	4	4	3	3	4	3	4	3	3	3	3	4	3	4	3	4	3	3	4	3	4	3	4	3	3	3	4	4	3	3	4	3	3	4	4	3	3
23	1	3	4	1	2	2	2	4	4	2	2	3	4	3	3	4	4	2	3	2	4	3	4	5	4	4	5	5	4	4	4	3	3	3	3	3	4	4	4	3	3	4	4	4	3	3	3	4	3
23	1	1	4	1	2	2	2	2	2	2	1	4	3	4	3	5	2	3	2	4	3	3	5	3	4	2	4	5	4	4	5	4	3	4	3	5	3	3	4	3	3	2	4	4	2	3	4	5	4
20	2	3	4	1	2	2	2	3	3	2	2	4	4	4	4	4	3	3	4	4	4	4	4	4	4	4	4	4	4	4	4	3	3	3	3	4	4	4	4	3	4	4	4	4	4	4	4	4	4
22	2	4	4	1	2	2	2	3	3	1	1	4	2	3	4	5	3	4	3	3	4	3	4	3	4	4	5	4	3	4	5	4	3	4	4	4	4	3	4	4	4	4	3	4	3	3	3	4	4
23	2	3	4	1	2	2	2	2	2	3	2	1	1	2	2	3	2	2	2	3	2	2	3	2	3	3	2	5	2	2	3	2	2	2	2	2	2	2	3	3	2	2	2	2	3	2	3	2	2
23	2	1	4	1	2	2	2	1	2	2	1	4	2	3	2	4	4	2	1	3	4	2	3	1	2	4	5	5	4	4	1	1	2	2	1	5	2	5	4	1	4	4	4	3	1	3	2	4	2
21	1	4	3	2	2	2	2	2	2	2	2	3	3	3	3	3	3	3	3	3	3	3	3	3	3	3	3	3	3	3	3	3	3	3	3	3	3	3	5	5	5	3	3	3	3	3	3	3	3
21	1	4	3	2	2	2	2	1	1	1	1	4	4	4	4	5	4	4	3	3	4	4	4	4	5	5	5	5	5	5	5	4	4	4	4	4	4	4	4	4	4	4	4	4	4	4	4	4	4
21	1	2	3	2	2	2	2	3	4	1	1	5	4	4	5	5	5	5	5	5	5	3	3	3	4	4	5	5	5	5	5	3	3	5	5	4	4	4	4	4	4	4	4	4	5	5	5	5	5
21	1	3	3	2	2	2	2	2	2	1	1	4	3	5	4	4	3	4	5	4	3	4	4	4	3	4	4	5	4	4	3	4	3	4	3	5	4	3	4	5	4	5	4	3	4	4	3	3	5
21	1	2	3	2	2	2	2	3	2	2	2	3	3	3	3	3	3	3	3	4	3	4	3	4	3	3	3	3	3	4	3	3	3	4	3	3	3	3	3	4	3	4	3	3	4	4	3	3	3
22	1	4	3	2	2	2	2	3	3	2	3	4	5	4	4	5	4	5	4	5	4	5	4	5	5	5	5	4	4	3	5	4	5	4	5	5	4	5	5	4	4	4	5	4	5	4	4	4	4
20	2	3	3	2	2	2	2	2	2	2	2	4	4	4	5	5	5	4	4	4	4	4	4	5	5	5	4	5	5	5	5	5	5	5	4	4	3	4	4	3	4	4	4	5	4	5	4	5	4
20	2	3	3	2	2	2	2	2	1	1	1	3	4	3	4	4	3	3	3	3	3	3	4	4	3	3	4	4	3	4	3	3	4	3	4	3	3	4	4	4	4	4	3	4	3	3	4	4	4
20	2	4	3	2	2	2	2	2	1	1	1	3	3	3	3	3	2	3	2	4	3	3	4	4	5	4	4	5	4	4	5	3	3	4	4	4	3	5	4	3	4	4	5	3	3	3	4	5	5
20	2	4	3	2	2	2	1	1	1	1	1	3	3	4	4	5	4	4	4	5	4	4	5	4	5	5	5	5	5	5	5	4	4	4	4	4	4	5	5	4	5	5	4	5	5	4	4	5	4
20	2	4	3	2	2	2	2	2	3	3	2	2	2	2	4	4	2	4	3	3	4	5	4	3	4	4	5	5	5	5	3	3	5	3	3	3	2	5	4	3	4	4	4	5	4	4	4	5	5
20	2	4	3	2	2	2	2	3	3	1	1	4	3	4	4	5	3	3	2	4	5	3	4	5	5	4	5	5	4	3	4	3	4	3	5	4	3	5	4	2	3	5	4	4	5	4	3	4	5
20	2	4	3	2	2	2	1	3	3	2	2	3	3	3	3	3	3	3	3	3	3	3	3	3	3	3	3	3	3	3	3	3	3	3	3	3	3	3	3	3	3	3	3	3	3	3	3	3	3
21	2	4	3	2	2	2	2	1	1	1	1	3	3	3	3	3	3	3	3	3	3	3	3	3	3	3	3	3	3	3	3	3	3	3	3	3	3	3	3	3	3	3	3	3	3	3	3	3	3
21	2	4	3	2	2	2	2	2	1	1	3	1	2	3	3	2	3	3	2	3	2	3	2	2	3	3	2	3	2	4	2	3	3	3	2	3	2	2	4	4	4	2	2	3	3	3	3	3	4
21	2	3	3	2	2	2	2	2	2	1	1	3	3	3	3	3	3	3	3	3	3	3	3	3	3	4	5	5	5	5	5	4	4	4	4	4	3	5	4	4	4	5	3	4	4	4	4	4	4
21	2	4	3	2	2	2	2	2	1	1	1	3	3	3	3	3	3	3	3	3	3	3	3	3	3	3	3	3	3	3	3	3	3	3	3	3	3	3	3	3	3	3	3	3	3	3	3	3	3
21	2	4	3	2	2	2	2	1	2	1	1	2	1	1	1	2	1	1	1	1	1	1	1	1	1	1	1	1	1	1	1	1	1	1	2	1	1	1	1	1	1	1	1	1	1	1	1	1	1
21	2	4	3	2	2	2	1	2	2	2	2	4	4	3	3	4	3	3	2	3	4	3	3	4	3	2	4	4	3	3	4	2	2	2	2	2	2	3	3	1	3	3	3	2	2	2	2	3	3
21	2	4	3	2	2	2	2	3	2	1	1	5	3	4	3	4	4	4	2	4	3	3	4	3	5	3	4	3	4	3	4	4	3	4	3	4	3	4	3	3	4	4	3	4	3	3	4	3	3
21	2	4	3	2	2	2	2	3	2	1	1	4	4	5	5	5	5	5	5	5	4	4	5	5	5	5	5	5	5	5	5	4	5	5	5	5	5	5	5	5	5	4	5	5	5	5	5	5	5
21	2	4	3	2	2	2	2	2	2	1	1	4	4	5	4	5	5	5	5	5	5	4	5	5	5	5	5	5	5	5	5	5	5	5	4	5	5	5	5	5	5	5	5	5	5	5	5	5	5
22	2	3	3	2	2	2	2	3	3	1	1	3	3	3	3	3	3	3	3	3	3	3	3	3	3	3	3	3	3	3	3	3	3	3	3	3	3	3	3	3	3	3	3	3	3	3	3	3	3
22	2	1	3	2	2	2	2	3	2	2	2	5	4	5	4	4	5	4	3	4	4	4	5	5	5	4	5	5	5	5	4	3	2	3	4	5	2	4	4	4	3	5	5	4	4	5	4	5	5
25	2	2	3	2	2	2	1	1	1	1	1	4	3	5	4	4	3	5	4	4	5	4	4	3	5	4	4	3	4	5	4	4	4	5	4	5	4	5	4	4	5	4	3	5	4	5	4	5	4
20	1	1	3	1	2	2	2	3	2	3	2	3	5	4	5	5	4	4	4	5	4	4	4	4	4	5	3	5	4	4	3	4	3	3	5	4	4	4	4	5	3	3	4	5	3	3	1	4	3
22	1	3	3	1	2	2	2	4	4	4	4	4	4	4	4	5	3	5	3	5	2	5	4	4	4	5	5	3	4	5	4	5	4	4	5	4	3	5	3	5	4	5	4	3	5	5	3	5	3
22	1	2	3	1	2	2	2	4	4	5	5	4	4	3	3	4	4	3	3	3	4	4	4	3	3	4	3	3	4	4	3	4	4	3	3	3	4	3	3	3	4	4	4	3	3	4	4	3	3
20	2	3	3	1	2	2	2	3	3	2	1	3	3	3	3	3	3	3	3	3	3	3	4	4	4	4	4	4	4	4	4	4	4	4	3	3	3	3	3	3	3	4	3	4	4	4	4	4	4
21	2	4	3	1	2	2	2	2	1	1	1	3	3	3	3	3	3	3	3	3	3	4	3	3	5	4	5	5	2	3	4	3	3	3	3	3	3	3	4	3	2	4	3	3	4	4	4	3	3
21	2	3	3	1	2	2	1	1	1	1	1	4	5	4	5	3	4	3	4	4	3	4	3	4	3	4	5	4	4	4	3	4	3	4	5	3	4	3	4	4	4	4	3	4	5	4	3	4	3
22	2	4	3	1	2	2	2	3	3	2	2	4	3	4	4	5	4	4	5	4	5	4	3	4	5	4	5	5	4	5	5	4	4	4	3	5	4	5	5	4	5	4	4	5	4	4	5	4	4
27	2	3	3	1	2	2	2	4	4	5	5	3	2	2	3	3	2	3	3	2	3	4	4	4	4	4	4	4	4	4	4	3	3	3	3	3	3	3	3	3	3	2	3	4	4	4	3	3	3
19	1	4	2	2	2	2	2	2	1	1	1	4	4	4	4	5	3	3	3	4	4	4	4	4	5	5	4	4	4	4	5	4	4	4	4	3	3	4	4	3	4	3	4	3	4	4	4	4	4
20	1	4	2	2	2	2	2	1	1	1	1	5	5	5	5	5	5	5	5	5	5	5	5	5	5	5	5	5	5	5	5	5	5	5	5	5	5	5	5	5	5	5	5	5	5	5	5	5	5
21	1	4	2	2	2	2	2	3	2	1	1	4	3	4	3	4	3	4	4	3	3	3	3	4	3	4	3	4	3	4	3	3	4	3	4	3	2	3	3	4	3	3	4	3	4	3	4	3	3
21	1	4	2	2	2	2	2	1	1	1	1	4	3	4	2	4	3	4	2	3	4	4	3	4	3	3	3	4	3	4	3	3	4	3	4	4	4	4	3	3	4	4	3	3	4	3	2	4	2
18	2	3	2	2	2	2	2	1	1	1	1	3	3	2	3	3	3	2	2	3	2	2	2	4	4	4	4	4	4	4	3	2	2	3	3	3	3	4	4	3	4	4	3	3	3	3	3	3	3
18	2	1	2	2	2	2	2	2	1	1	1	4	3	3	2	3	2	4	4	3	3	3	4	3	3	4	3	4	4	3	5	4	3	4	3	2	3	4	3	2	3	4	3	4	3	2	3	4	3
19	2	4	2	2	2	2	2	1	1	1	1	2	2	1	1	3	2	1	2	2	1	1	2	2	4	2	5	3	3	2	3	1	1	1	1	3	2	4	3	2	2	2	2	2	1	1	1	3	3
19	2	2	2	2	2	2	2	1	3	2	2	5	5	4	3	4	3	4	4	4	4	4	5	4	4	4	5	5	5	5	4	2	2	2	3	4	4	4	4	3	4	4	4	4	3	4	3	5	4
19	2	1	2	2	2	2	1	2	2	1	1	5	3	5	3	5	3	3	3	3	3	3	5	3	4	5	5	5	4	3	4	3	3	3	3	4	3	5	4	3	3	5	4	5	5	4	4	4	5
19	2	3	2	2	2	2	2	2	2	1	1	2	2	2	3	3	3	3	2	3	2	2	2	2	3	2	3	3	2	3	3	2	2	2	2	2	2	3	3	2	2	2	3	2	2	2	3	3	2
19	2	1	2	2	2	2	2	2	2	2	2	4	4	4	4	4	4	4	4	4	4	4	4	4	4	4	4	4	4	4	4	4	4	4	4	4	4	4	4	4	4	3	4	3	4	3	4	4	3
20	2	3	2	2	2	2	2	3	3	4	2	3	3	3	3	3	3	3	3	3	3	3	3	3	3	3	3	3	3	3	3	3	3	4	2	4	3	3	4	3	3	3	3	3	3	3	4	4	5
20	2	4	2	2	2	2	2	2	2	1	1	5	5	4	4	4	4	4	4	4	3	4	4	3	5	2	4	5	4	5	3	3	2	4	4	4	4	4	4	3	5	3	4	4	3	2	4	4	4
20	2	4	2	2	2	2	2	2	1	2	2	4	3	4	3	4	4	3	4	4	3	4	3	3	4	3	4	4	4	3	3	4	3	3	4	4	4	3	4	4	3	4	3	4	4	3	3	3	3
20	2	1	2	2	2	2	2	2	1	1	1	4	4	3	5	4	5	4	3	5	5	4	4	5	5	5	4	4	4	5	3	4	4	3	4	5	5	4	4	5	5	4	4	5	5	4	4	5	3
20	2	4	2	2	2	2	2	2	1	2	1	4	4	4	4	4	4	4	2	3	4	3	3	4	4	4	4	4	3	3	4	4	2	3	3	4	2	3	4	4	2	4	4	5	5	2	3	3	4
20	2	4	2	2	2	2	2	4	2	2	1	4	4	3	3	4	3	4	3	4	3	3	4	3	4	3	4	3	3	4	3	3	4	3	4	3	4	3	4	3	4	3	4	3	3	4	3	3	4
21	2	3	2	2	2	2	1	2	1	1	1	3	3	4	4	5	4	4	3	4	5	4	4	5	5	5	4	4	5	4	5	4	3	4	4	5	4	5	4	3	4	5	4	4	3	3	4	3	4
21	2	4	2	2	2	2	2	2	1	2	2	4	4	4	4	4	3	3	2	3	3	3	4	4	4	3	4	5	4	5	3	3	3	4	4	4	3	4	5	3	4	4	3	4	4	3	3	4	4
21	2	4	2	2	2	2	1	1	2	2	1	5	3	3	5	5	5	5	5	4	5	5	5	5	5	4	5	5	5	5	5	5	4	4	5	5	3	5	5	4	4	5	5	4	5	5	5	5	5
22	2	4	2	2	2	2	2	2	1	1	1	3	3	3	3	3	3	3	3	3	3	3	3	3	3	3	3	3	3	3	3	3	3	3	3	3	3	3	3	3	3	3	3	3	3	3	3	3	3
22	2	4	2	2	2	2	1	2	2	1	1	5	5	5	5	5	5	5	5	5	5	5	5	5	5	5	5	5	5	5	5	5	5	5	5	5	5	5	5	5	5	5	5	5	5	5	5	5	5
19	1	4	2	1	2	2	2	3	2	2	2	4	5	4	3	4	5	4	5	3	4	3	4	5	4	3	4	5	4	5	3	3	4	5	4	4	5	3	5	3	4	5	3	4	4	5	5	4	3
19	1	1	2	1	2	2	2	3	2	1	1	4	3	5	3	5	4	5	3	4	3	3	5	4	3	5	3	5	4	5	3	4	5	3	4	5	4	3	5	3	5	4	3	4	3	4	3	5	3
20	1	4	2	1	2	2	2	3	3	2	2	4	3	3	4	4	3	4	4	3	4	3	3	2	4	3	4	4	4	3	4	3	3	4	3	2	2	4	3	2	2	4	4	3	3	3	2	4	3
20	1	2	2	1	2	2	2	4	4	3	4	4	4	4	3	4	3	4	3	4	3	4	3	3	4	4	3	4	3	4	3	4	3	4	3	4	3	2	4	3	3	4	3	4	3	2	3	3	4
18	2	3	2	1	2	2	2	4	4	4	1	4	4	4	4	4	3	4	4	4	4	4	3	5	4	3	4	5	4	4	4	3	3	3	3	4	3	4	4	3	4	5	4	3	2	3	3	4	4
19	2	4	2	1	2	2	1	3	4	2	2	2	2	3	3	4	3	3	3	3	2	3	3	3	3	3	3	3	3	3	3	3	3	3	3	3	3	3	3	3	3	3	3	3	3	3	3	3	3
19	2	4	2	1	2	2	2	3	3	2	2	3	3	3	3	3	3	3	3	3	3	3	3	3	3	3	3	3	3	3	3	3	3	3	3	3	3	3	3	3	3	3	3	3	3	3	3	3	3
17	1	4	1	2	2	2	2	3	3	2	2	5	5	5	5	5	5	5	4	4	4	5	5	4	4	3	4	5	4	4	4	4	4	4	4	4	4	4	4	4	4	4	5	5	4	5	4	4	5
17	1	4	1	2	2	2	2	2	1	1	1	3	3	3	4	4	4	3	3	4	4	4	5	4	3	4	4	5	4	4	4	3	3	3	4	4	4	5	4	4	4	3	3	3	4	4	3	4	4
18	1	4	1	2	2	2	2	2	2	3	1	3	3	3	3	3	3	3	3	4	3	3	4	4	4	4	4	4	4	4	4	4	4	4	4	4	4	4	4	4	4	4	4	4	4	4	4	4	4
18	1	4	1	2	2	2	2	2	2	3	1	5	5	5	5	5	5	5	5	5	5	5	5	5	5	5	5	5	5	5	5	5	5	5	5	5	4	5	5	4	5	5	5	5	5	5	5	5	5
19	1	4	1	2	2	2	2	2	1	1	1	3	3	3	3	3	3	3	3	3	3	3	3	3	3	3	5	3	3	3	3	4	4	4	4	4	3	4	4	3	3	3	3	3	3	3	3	3	3
19	1	4	1	2	2	2	1	2	1	1	1	4	4	3	4	4	4	4	3	4	4	4	5	5	5	5	5	5	4	4	5	4	4	4	3	4	4	4	4	4	4	4	4	4	4	4	4	4	4
17	2	4	1	2	2	2	2	2	2	1	1	5	5	5	5	5	5	5	5	5	5	5	5	5	5	5	5	5	5	5	5	5	5	5	5	5	5	5	5	5	5	5	5	5	5	5	5	5	5
17	2	4	1	2	2	2	2	3	3	2	2	5	5	5	5	4	4	4	5	5	5	5	5	5	5	5	5	5	5	5	5	5	5	5	5	5	5	5	5	5	5	5	5	5	5	5	5	5	5
18	2	4	1	2	2	2	2	2	2	1	1	3	3	3	3	3	3	3	3	3	3	3	3	3	3	3	3	3	3	3	3	3	3	3	3	3	3	3	3	3	3	3	3	3	3	3	3	5	3
18	2	4	1	2	2	2	2	4	4	5	4	5	5	5	5	5	5	5	5	5	5	5	5	5	5	5	5	5	5	5	5	5	5	5	5	5	5	5	5	5	5	5	5	5	5	5	5	5	5
18	2	4	1	2	2	2	1	3	2	1	1	5	5	5	5	5	5	5	5	5	5	5	4	5	4	4	4	5	4	5	5	4	4	4	4	4	4	5	4	4	4	4	3	3	4	5	4	5	5
18	2	4	1	2	2	2	2	2	2	1	1	1	1	1	2	3	2	2	1	1	1	2	2	2	3	2	3	4	3	3	4	2	3	3	3	3	3	3	3	2	3	3	3	3	3	3	3	3	3
18	2	4	1	2	2	2	2	3	2	1	1	5	5	5	5	5	4	5	4	5	4	4	5	4	5	4	4	5	4	5	4	4	5	3	4	4	4	5	4	4	5	4	5	4	5	4	4	5	4
19	2	4	1	2	2	2	2	2	2	2	1	5	5	5	5	5	5	5	5	5	5	5	5	5	5	5	5	5	5	5	5	5	5	5	5	5	5	5	5	5	5	5	5	4	4	5	5	5	5
32	2	3	1	2	2	2	2	1	2	1	1	5	4	3	4	4	4	4	3	4	4	4	4	4	4	4	4	4	4	4	4	4	4	4	4	4	4	4	4	4	4	4	4	4	4	4	4	4	4
19	1	4	1	1	2	2	2	4	4	4	4	4	4	4	4	4	4	5	5	5	4	5	5	4	4	4	5	5	5	5	5	5	5	5	5	5	5	5	5	5	5	5	5	5	5	5	5	5	5
18	2	1	1	1	2	2	2	4	3	3	3	4	4	4	4	4	3	4	3	4	3	4	4	3	4	4	5	5	4	4	3	4	4	4	4	5	4	4	5	3	4	4	4	5	5	4	5	4	4
18	2	4	1	1	2	2	2	3	3	3	2	5	5	5	5	5	5	5	5	5	5	5	5	5	5	5	5	5	5	5	5	5	5	5	5	5	5	5	5	5	5	5	5	5	5	5	5	5	5
18	2	4	1	1	2	2	2	4	2	3	2	4	4	4	4	4	4	4	4	4	4	4	4	5	5	4	5	5	4	4	5	3	3	3	3	4	3	4	4	4	4	4	4	4	4	4	4	4	4
18	2	4	1	1	2	2	2	2	1	3	1	3	4	4	3	3	3	4	2	3	3	3	4	4	5	3	5	4	3	3	4	3	3	3	3	3	3	4	4	3	3	3	4	3	3	3	4	4	3
20	2	3	1	1	2	2	2	2	2	3	4	4	4	3	4	3	5	4	2	4	3	3	4	4	4	5	4	5	3	4	4	4	4	5	4	3	4	3	4	5	4	4	4	3	4	3	5	4	4
[truncated: 37 more columns]
